# Supplementary material for: Overexpression of Wild Soybean Expansin Gene GsEXLB14 Enhanced the Tolerance of Transgenic Soybean Hairy Roots to Salt and Drought Stresses
Source: Plants (Basel). 2024 Jun 14;13(12):1656. doi: 10.3390/plants13121656 (PMC11207530; doi:10.3390/plants13121656)
Supplement: Supplementary file 1 [file plants-13-01656-s001.zip]

Archive with 1 entries (1 files):
- plants-3022279-supplementary.pdf
